# Supplementary material for: FeNO 350 mL/s: Unlocking the Small Airways to Achieve Clinical Remission in Severe Asthma—A Pilot Study
Source: Adv Respir Med. 2025 Sep 17;93(5):37. doi: 10.3390/arm93050037 (PMC12452774; doi:10.3390/arm93050037)
Supplement: Supplementary file 1 [file arm-93-00037-s001.zip]

Archive with 1 entries (1 files):
- arm-3800485-supplementary.pdf
